# Supplementary material for: Influence of Tenebrio molitor Meal Inclusion (25–45%) on Clinical and Behavioral Responses in Laboratory Rat Feeding Trial
Source: Animals (Basel). 2026 May 26;16(11):1623. doi: 10.3390/ani16111623 (PMC13255664; doi:10.3390/ani16111623)
Supplement: Supplementary file 1 [file animals-16-01623-s001.zip]

Archive with 1 entries (1 files):
- animals-4316894-supplementary.pdf
